# Supplementary material for: Utilization of Fertility Treatment in Japan During the First Year of Insurance Coverage: Analysis of Real‐World Health Claims Data
Source: Reprod Med Biol. 2026 Mar 6;25(1):e70033. doi: 10.1002/rmb2.70033 (PMC12965183; doi:10.1002/rmb2.70033)
Supplement: Supplementary file 1 — Table S1: Definitions of infertility diagnoses and fertility treatment for men and women. [file RMB2-25-e70033-s001.xlsx]

## Sheet: SuppleT1
	Supplementary table 1. Definitions of infertility diagnoses and fertility treatment for men and women
	Female		Male
	Individuals diagnosed with infertility		Individuals diagnosed with infertility
	Those diagnosed with any of the following		Those diagnosed with any of the following
	Infertility	Infertility of ovarian origin	Infertility	Non-obstructive azoospermia
	Functional infertility	Cervical mucus secretion insufficiency	Functional infertility	Functional male infertility
	Primary infertility	Functional female infertility	Primary infertility	Primary male infertility
	Female infertility	Primary female infertility	Azoospermia	Secondary infertility
	Female infertility of cervical origin	Secondary infertility	Ejaculatory dysfunction	Ejaculatory disorder
	Female infertility of uterine origin	Pituitary infertility	Male infertility
	Fallopian tube stenosis		Oligospermia
	Female infertility of tubal origin		Primary azoospermia
	Fallopian tube obstruction		Obstructive azoospermia
	Fertility treatment recipient		Fertility treatment recipient
	Those who met any of the following conditions		Those who met any of the following conditions
	Persons who have made one of the following claims (infertility-specific treatments recipients)	Those who have been diagnosed with infertility and have been prescribed any of the following	Persons who have made one of the following claims (infertility-specific treatments recipients)	Those who have been diagnosed with infertility and have been prescribed any of the following
	General fertility treatment management fee	Aromatase inhibitors (letrozole)	General fertility treatment management fee	HCG preparations
	Assisted reproductive technology management fee	Clomiphene citrate	Assisted reproductive technology management fee	rFSH preparations
	Artificial insemination	Gonadotropin preparations (HMG, FSH, rFSH preparations)	Y chromosome microdeletion test	Clomiphene citrate
	Anti-Müllerian hormone measurement	E+P, progestin preparations*	Testicular sperm extraction (conventional/microscopic)	Keishi‐bukuryo‐gan (herbal medicine)
	Oocyte retrieval and surcharge	Progesterone preparations (luteal phase support)†		Hachimi‐jio‐gan (herbal medicine)
	In vitro fertilization management fee	Progestin preparations (ovulation induction)‡		Hochu-ekki-to (herbal medicine)
	Intracytoplasmic sperm injection management fee	Estrogen preparations		Sildenafil
	Simultaneous in vitro fertilization and intracytoplasmic sperm injection management fee	GnRH agonists/GnRH antagonists/ Human chorionic gonadotropin/ Choriogonadotropin alpha		Tadalafil
	Artificial oocyte activation surcharge			Vitamin B12
	Zygote/embryo culture management fee			Vitamin E
	Blastocyst creation surcharge			Varicocele surgery
	Embryo cryopreservation management fee (implementation/maintenance)			Laparoscopic varicocele ligation
	Embryo transfer (fresh/frozen)			Microscopic varicocele surgery
	Assisted Hatching surcharge
	high concentrations of hyaluronan in culture medium surcharge
	*Those applicable to cycle adjustment in assisted reproductive technology
	†Those applicable to luteal supplementation in assisted reproductive technology or to miscarriage or premature birth due to luteal insufficiency
	‡Those applicable to Progestin-primed Ovarian Stimulation in assisted reproductive technology
