# Supplementary material for: Utilization of Fertility Treatment in Japan During the First Year of Insurance Coverage: Analysis of Real‐World Health Claims Data
Source: Reprod Med Biol. 2026 Mar 6;25(1):e70033. doi: 10.1002/rmb2.70033 (PMC12965183; doi:10.1002/rmb2.70033)
Supplement: Supplementary file 2 — Table S2: Coverage ratios based on defined disease names and representative disease names observed but not included in the definitions in women. [file RMB2-25-e70033-s004.xlsx]

## Sheet: SuppleT2
	Supplementary table 2. Coverage ratios based on defined disease names and representative disease names observed but not included in the definitions in women.
		Women aged 18-69 （n=590,006）			Individuals diagnosed with infertility （n=6,832）						Infertility-specific treatments recipients （n=3,392）						Clomiphene citrate prescriptions recipients （n=3,392）
		Disease name registration			Disease name registration			Cumulative coverage			Disease name registration			Cumulative coverage			Disease name registration			Cumulative coverage
		n	%		n	%		n	%		n	%		n	%		n	%		n	%
	Defined disease names
	Female infertility	2811	0.476436		2811	41.1446		2811	41.1446		1527	45.0177		1527	45.0177		919	38.4519		919	38.4519
	Infertility	2604	0.441351		2604	38.1148		5045	73.8437		1244	36.6745		2528	74.5283		921	38.5356		1658	69.3724
	Functional infertility	728	0.123389		728	10.6557		5279	77.2687		546	16.0967		2688	79.2453		285	11.9247		1746	73.0544
	Secondary infertility	715	0.121185		715	10.4655		5834	85.3923		370	10.908		2951	86.9988		227	9.49791		1901	79.5397
	Primary female infertility	633	0.107287		633	9.26522		6291	92.0814		316	9.31604		3156	93.0425		242	10.1255		2052	85.8577
	Functional female infertility	491	0.0832195		491	7.18677		6502	95.1698		328	9.66981		3281	96.7276		185	7.74059		2123	88.8285
	Primary infertility	444	0.0752535		444	6.49883		6759	98.9315		187	5.51297		3354	98.8797		181	7.57322		2211	92.5105
	Fallopian tube obstruction	189	0.0320336		189	2.76639		6770	99.0925		102	3.00708		3355	98.9092		86	3.59833		2213	92.5941
	Fallopian tube stenosis	169	0.0286438		169	2.47365		6788	99.356		102	3.00708		3360	99.0566		63	2.63598		2219	92.8452
	Female infertility of tubal origin	140	0.0237286		140	2.04918		6803	99.5755		89	2.62382		3363	99.145		41	1.71548		2221	92.9289
	Pituitary infertility	65	0.0110168		65	0.951405		6814	99.7365		44	1.29717		3366	99.2335		24	1.00418		2222	92.9707
	Female infertility of cervical origin	46	0.00779653		46	0.673302		6817	99.7804		25	0.737028		3366	99.2335		23	0.962343		2222	92.9707
	Cervical mucus secretion insufficiency	30	0.00508469		30	0.43911		6817	99.7804		17	0.501179		3366	99.2335		15	0.627615		2222	92.9707
	Infertility of ovarian origin	23	0.00389827		23	0.336651		6823	99.8683		12	0.353774		3368	99.2925		11	0.460251		2227	93.1799
	Female infertility of uterine origin	6	0.00101694		6	0.087822		6825	99.8975		1	0.0294811		3368	99.2925		2	0.083682		2227	93.1799
	Unencoded infertility diagnoses*	142	0.0240676		142	2.07845		6832	100		96	2.83019		3371	99.3809		62	2.59414		2229	93.2636
	Representative disease names observed but not included in the definitions
	Ovarian dysfunction	26051	4.41538		5541	81.1036		6832	100		2947	86.8809		3384	99.7642		2077	86.9038		2356	98.5774
	Ovulation disorder	5216	0.884059		4285	62.7196		6832	100		2430	71.6392		3386	99.8231		2032	85.0209		2385	99.7908
	Luteal dysfunction	4280	0.725416		2634	38.5539		6832	100		1599	47.1403		3387	99.8526		1160	48.5356		2386	99.8326
	Anovulation	674	0.114236		551	8.06499		6832	100		300	8.84434		3387	99.8526		297	12.4268		2387	99.8745
	Hypogonadism	203	0.0344064		72	1.05386		6832	100		46	1.35613		3387	99.8526		26	1.08787		2387	99.8745
	*General fertility treatment, infertility requiring assisted reproductive technology, luteal insufficiency, ovulation induction for infertility caused by pituitary dysfunction, functional female infertility (male factor), etc.
