# Supplementary material for: Utilization of Fertility Treatment in Japan During the First Year of Insurance Coverage: Analysis of Real‐World Health Claims Data
Source: Reprod Med Biol. 2026 Mar 6;25(1):e70033. doi: 10.1002/rmb2.70033 (PMC12965183; doi:10.1002/rmb2.70033)
Supplement: Supplementary file 3 — Table S3: Coverage ratios based on defined disease names and representative disease names observed but not included in the definitions in men. [file RMB2-25-e70033-s002.xlsx]

## Sheet: SuppleT3
	Supplementary table 3. Coverage ratios based on defined disease names and representative disease names observed but not included in the definitions in men.
		Men aged 18-69 （n=619,551）			Individuals diagnosed with infertility （n=3,030）						Infertility-specific treatments recipients （n=519）						Clomiphene citrate prescriptions recipients （n=38）
		Disease name registration			Disease name registration			Cumulative coverage			Disease name registration			Cumulative coverage			Disease name registration			Cumulative coverage
		n	%		n	%		n	%		n	%		n	%		n	%		n	%
	Defined disease names
	Male infertility	1827	0.294891		1827	60.297		1827	60.297		360	69.3642		360	69.3642		25	65.7895		25	65.7895
	Oligospermia	1243	0.200629		1243	41.0231		2589	85.4455		178	34.2967		414	79.7688		29	76.3158		35	92.1053
	Infertility	237	0.0382535		237	7.82178		2740	90.429		57	10.9827		446	85.9345		1	2.63158		35	92.1053
	Functional infertility	134	0.0216286		134	4.42244		2771	91.4521		88	16.9557		460	88.632		0	0		35	92.1053
	Functional male infertility	114	0.0184004		114	3.76238		2861	94.4224		20	3.85356		474	91.3295		0	0		35	92.1053
	Primary male infertility	67	0.0108143		67	2.21122		2912	96.1056		22	4.23892		494	95.183		0	0		35	92.1053
	Azoospermia	54	0.00871599		54	1.78218		2928	96.6337		24	4.62428		495	95.3757		0	0		35	92.1053
	Secondary infertility	47	0.00758614		47	1.55116		2970	98.0198		15	2.89017		509	98.0732		0	0		35	92.1053
	Primary infertility	36	0.00581066		36	1.18812		2995	98.8449		9	1.7341		514	99.0366		0	0		35	92.1053
	Ejaculatory dysfunction	22	0.00355096		22	0.726073		3011	99.3729		2	0.385356		515	99.2293		0	0		35	92.1053
	Primary azoospermia	2	0.000322814		2	0.0660066		3012	99.4059		0	0		515	99.2293		0	0		35	92.1053
	Obstructive azoospermia	1	0.000161407		1	0.0330033		3012	99.4059		1	0.192678		515	99.2293		0	0		35	92.1053
	Non-obstructive azoospermia	0	0		0	0		3012	99.4059		0	0		515	99.2293		0	0		35	92.1053
	Inability to ejaculate	0	0		0	0		3012	99.4059		0	0		515	99.2293		0	0		35	92.1053
	Unencoded infertility diagnoses*	84	0.0135582		84	2.77228		3030	100		24	4.62428		516	99.422		9	23.6842		36	94.7368
	Representative disease names observed but not included in the definitions
	Hypogonadism	584	0.0942618		99	3.26733		3030	100		21	4.04624		517	99.6146		5	13.1579		37	97.3684
	Sperm abnormalities	107	0.0172706		92	3.0363		3030	100		19	3.66089		517	99.6146		3	7.89474		37	97.3684
	Sexual dysfunction	299	0.0482608		100	3.30033		3030	100		33	6.35838		517	99.6146		2	5.26316		37	97.3684
	Erectile dysfunction	214	0.0345411		53	1.74917		3030	100		22	4.23892		517	99.6146		0	0		37	97.3684
	Varicocele	349	0.0563311		163	5.37954		3030	100		38	7.32177		517	99.6146		8	21.0526		37	97.3684
	*Infertility requiring general infertility treatment or assisted reproductive technology, asthenozoospermia, induction of spermatogenesis in oligospermia, etc.
