# Supplementary material for: Utilization of Fertility Treatment in Japan During the First Year of Insurance Coverage: Analysis of Real‐World Health Claims Data
Source: Reprod Med Biol. 2026 Mar 6;25(1):e70033. doi: 10.1002/rmb2.70033 (PMC12965183; doi:10.1002/rmb2.70033)
Supplement: Supplementary file 4 — Table S4: OHSS diagnosis ratios at each subgroup by treatment type. [file RMB2-25-e70033-s005.xlsx]

## Sheet: T8
	Supplementary table 4. OHSS diagnosis ratios at each subgroup by treatment type
		Not received fertility treatment (n=584,839)					Received fertility treatment prescriptions but not received ART/general fertility treatment management (n=1,845)					Received general fertility treatment but not ART management (n=1,442)					Received oocyte retrieval (n=1,266)
		Number of each class		OHSS			Number of each class		OHSS			Number of each class		OHSS			Number of each class		OHSS
	Age class	n		n	%		n		n	%		n		n	%		n		n	%
	Overall	584839		12	0		1845		90	4.87805		1442		10	0.693481		1266		299	23.6177
	20-24	71430		0	0		59		0	0		8		0	0		4		2	50
	25-29	38166		3	0		276		6	2.17391		258		3	1.16279		92		43	46.7391
	30-34	40721		5	0		560		35	6.25		574		4	0.696864		315		93	29.5238
	35-39	50631		2	0		541		34	6.28466		418		2	0.478469		494		116	23.4818
	40-44	61031		2	0		322		15	4.65839		147		1	0.680272		361		45	12.4654
	45-49	78154		0	0		80		0	0		36		0	0		0		0	-
	50-69	244706		0	0		7		0	0		1		0	0		0		0	-
	OHSS: Ovarian hyperstimulation syndrome
