# Supplementary material for: Utilization of Fertility Treatment in Japan During the First Year of Insurance Coverage: Analysis of Real‐World Health Claims Data
Source: Reprod Med Biol. 2026 Mar 6;25(1):e70033. doi: 10.1002/rmb2.70033 (PMC12965183; doi:10.1002/rmb2.70033)
Supplement: Supplementary file 5 — Table S5: The association between AMH measurement and ART, oocyte retrieval, and prescriptions. [file RMB2-25-e70033-s003.xlsx]

## Sheet: T8
	Supplementary table 5. The association between AMH measurement and ART, oocyte retrieval, and prescriptions
		Received AMH measurement (n=859)											Received oocyte retrieval (n=1,266)
		Number of each class		Received ART management			Received oocyte retrieval			Prescribed gonadotropin preparations (HMG, FSH, rFSH preparations)			Number of each class		Received AMH measurement
	Age class	n		n	%		n	%		n	%		n		n	%
	Overall	859		729	84.8661		656	76.3679		635	73.9232		1266		656	51.8167
	20-24	4		1	25		1	25		1	25		4		1	25
	25-29	71		52	73.2394		45	63.3803		47	66.1972		92		45	48.913
	30-34	259		210	81.0811		186	71.8147		181	69.8842		315		186	59.0476
	35-39	331		292	88.2175		262	79.1541		249	75.2266		494		262	53.0364
	40-44	192		174	90.625		162	84.375		157	81.7708		361		162	44.8753
	45-49	2		0	0		0	0		0	0		0		0	-
	AMH: Anti-Müllerian hormone measurement
	ART: Assisted reproductive technology
